# Supplementary material for: Three-Dimensional Reconstruction of the Equine Palmar Metacarpal Region Using E12 Plastinated Sections
Source: Animals (Basel). 2026 Feb 1;16(3):449. doi: 10.3390/ani16030449 (PMC12896420; doi:10.3390/ani16030449)
Supplement: Supplementary file 1 [file animals-16-00449-s001.zip]

Archive with 4 entries (4 files):
- S1.mov
- S2.mov
- S3.mov
- S4.mov
